# Supplementary material for: Error Consistency for Machine Learning Evaluation and Validation with Application to Biomedical Diagnostics
Source: Diagnostics (Basel). 2023 Apr 1;13(7):1315. doi: 10.3390/diagnostics13071315 (PMC10093437; doi:10.3390/diagnostics13071315)
Supplement: Supplementary file 1 [file diagnostics-13-01315-s001.zip]

Archive with 1 entries (1 files):
- diagnostics-2199745-supplementary.pdf
